# Supplementary material for: TMJ Position in Symmetric Dentofacial Deformity
Source: J Clin Med. 2022 Jun 23;11(13):3631. doi: 10.3390/jcm11133631 (PMC9267339; doi:10.3390/jcm11133631)
Supplement: Supplementary file 1 [file jcm-11-03631-s001.zip]

Archive with 1 entries (1 files):
- Video S1. Abstract.mov
